# Supplementary material for: Converting Waste into Treasure: Efficient Adsorption of Cr(VI) Using Iron-Modified Rice Straw Biochar
Source: Toxics. 2025 May 30;13(6):458. doi: 10.3390/toxics13060458 (PMC12197260; doi:10.3390/toxics13060458)
Supplement: Supplementary file 1 [file toxics-13-00458-s001.zip]

Archive with 1 entries (1 files):
- toxics-3616648-supplementary.pdf
